# Supplementary material for: Nonprecious Single Atom Catalyst for Methane Pyrolysis
Source: Molecules. 2024 Sep 25;29(19):4541. doi: 10.3390/molecules29194541 (PMC11477935; doi:10.3390/molecules29194541)
Supplement: Supplementary file 1 [file molecules-29-04541-s001.zip]

Archive with 1 entries (1 files):
- molecules-3186688-supplementary.pdf
